# Supplementary material for: Cohort-Specific Peptide Reagents Broaden Depth and Breadth Estimates of the CD8 T Cell Response to HIV-1 Gag Potential T Cell Epitopes
Source: Vaccines (Basel). 2023 Feb 17;11(2):472. doi: 10.3390/vaccines11020472 (PMC9961105; doi:10.3390/vaccines11020472)
Supplement: Supplementary file 1 [file vaccines-11-00472-s001.zip]

Archive with 1 entries (1 files):
- vaccines-2204111-supplementary.pdf
